# Supplementary material for: Female-specific genomic regions and molecular sex identification of the clearhead icefish (Protosalanx hyalocranius)
Source: BMC Genomics. 2021 Jul 2;22:495. doi: 10.1186/s12864-021-07830-9 (PMC8254354; doi:10.1186/s12864-021-07830-9)
Supplement: Supplementary file 2 — Additional file 2. The original sequence file amplified by PCS-F and PCS-R in male. [file 12864_2021_7830_MOESM2_ESM.txt]

CCCCGGGGGGGGTGAGATGTCAGTTTGGACTCATAAAATTCAAACTCCCA
ACTTTGTTCCTTGGCACTTGTTGCTTGTGTGCTGCTGTTGCTGCTGTTGT
CACCCTTCTGGACGTTTCCCCCGTGTGGATCATGCACTCTGTTGATCCGC
ACCATCCCTCTCCCACCGCAGGTGCTCTCCACTCCAAGGGCGCGCAGGAG
GCCCCGGAGATGGCCGCCGTTTACTGCGACAACTTCAGCATGTACCACCA
GCAGAGCCTCCAGAGCACGCAGCGACCTGCCGGCTACGGCCTTGGAGACT
ACTCCTCCTCTCCAAACCCTTATCTGTGGTTAAACAGCCCCGGTGTGAAC
TCCTCAACGTCCTACCTGCACGGGAACAATGCGTCACCTTTCATCCCGCC
GTCATACGGATCTCAGAGACAGTTTCTAAGTAATTCACCTGGATTTGCCG
GGCCGGATTTAGGATGGTTGTCGATTGCAAGCCAGGAGGAGTTGTTGAAG
TTGGTGCGTCCTCCTTACTCCTACTCGGCTCTCATCGCCAACCATCCTAA
ATCCGGCCCGGCA
