# Supplementary material for: Female-specific genomic regions and molecular sex identification of the clearhead icefish (Protosalanx hyalocranius)
Source: BMC Genomics. 2021 Jul 2;22:495. doi: 10.1186/s12864-021-07830-9 (PMC8254354; doi:10.1186/s12864-021-07830-9)
Supplement: Supplementary file 3 — Additional file 3. Original sequence file of the shared sequence in female amplified by PCS-F and PCS-R. [file 12864_2021_7830_MOESM3_ESM.txt]

CCCCTGGGATGTGAGATGTCAGTTTGGACTCATAAAATTCAAACTCCCAA
CTTTGTTCCTTGGCACTTGTTGCTTGTGTGCTGCTGTTGCTGCTGTTGTC
ACCCTTCTGGACGTTTCCCCCGTGTGGATCATGCACTCTGTTGATCCGCA
CCATCCCTCTCCCACCGCAGGTGCTCTCCACTCCAAGGGCGCGCAGGAGG
CCCCGGAGATGGCCGCCGTTTACTGCGACAACTTCAGCATGTACCACCAG
CAGAGCCTCCAGAGCACGCAGCGACCTGCCGGCTACGGCCTTGGAGACTA
CTCCTCCTCTCCAAACCCTTATCTGTGGTTAAACAGCCCCGGTGTGAACT
CCTCAACGTCCTACCTGCACGGGAACAATGCGTCACCTTTCATCCCGCCG
TCATACGGATCTCAGAGACAGTTTCTAAGTAATTCACCTGGATTTGCCGG
GCCGGATTTAGGATGGTTGTCGATTGCAAGCCAGGAGGAGTTGTTGAAGT
TGGTGCGTCCTCCTTACTCCTACTCGGCTCTCATCGCCAACCATCCTAAA
TCCGGCCCGG
