# Supplementary material for: Female-specific genomic regions and molecular sex identification of the clearhead icefish (Protosalanx hyalocranius)
Source: BMC Genomics. 2021 Jul 2;22:495. doi: 10.1186/s12864-021-07830-9 (PMC8254354; doi:10.1186/s12864-021-07830-9)
Supplement: Supplementary file 4 — Additional file 4. Original sequence file of the specific sequence in female amplified by PCS-F and PCS-R. [file 12864_2021_7830_MOESM4_ESM.txt]

CCCGGGGCGTGAGACTGTCAGTTTGGACTCATAAAATTCAAACTGTGCCT
TGGCAACAAAAGCCAAGTTGCTTGTGTGCTGCTGTTCCCCCGAGCATGTA
CCACCAGCGACCTGCCGGCTCCGGCCTTGGAGACTACTCCTCTCCAAACC
CTCATCTGTGGTTAAACAGCCCCGGTGTGAACTCACCTTTAAACCCGTCA
TACGGATCTCAGAGACAGTTTCTAAGTGATTCACCTGGATTTGGCGGATG
GTGGTCAAGCCAGGAGGAATTGTTTCGTCCAAATTATTCCTACTCGGCTC
TCATCGCCAA
