# Supplementary material for: Female-specific genomic regions and molecular sex identification of the clearhead icefish (Protosalanx hyalocranius)
Source: BMC Genomics. 2021 Jul 2;22:495. doi: 10.1186/s12864-021-07830-9 (PMC8254354; doi:10.1186/s12864-021-07830-9)
Supplement: Supplementary file 5 — Additional file 5. Alignment file of the female-specific sequence and its paralogous sequence shared by both sexes. [file 12864_2021_7830_MOESM5_ESM.txt]

>scaffold4/1915015-1915776
CCACGCCTACTCATAGTGCGCGTGTGTTGATTGGCTGATAGAAATCAACCTCCTGGGTGT
GAGACTGTCAAGTTTGGACTCATAAAATTCAAACTCCCAACTTTGTTCCTTGGCACTTGT
TGCTTGTGTGCTGCTGTTGCTGCTGTTGTCACCCTTCTGGACGTTTCCCCCGTGTGGATC
ATGCACTCTGTTGATCCGCACCATCCCTCTCCCACCGCAGGTGCTCTCCACTCCAAGGGC
GCGCAGGAGGCCCCGGAGATGGCCGCCGTTTACTGCGACAACTTCAGCATGTACCACCAG
CAGAGCCTCCAGAGCACGCAGCGACCTGCCGGCTACGGCCTTGGAGACTACTCCTCCTCT
CCAAACCCTTATCTGTGGTTAAACAGCCCCGGTGTGAACTCCTCAACGTCCTACCTGCAC
GGGAACAATGCGTCACCTTTCATCCCGCCGTCATACGGATCTCAGAGACAGTTTCTAAGT
AATTCACCTGGATTTGCCGGGCCGGATTTAGGATGGTTGTCGATTGCAAGCCAGGAGGAG
TTGTTGAAGTTGGTGCGTCCTCCTTACTCCTACTCGGCTCTCATCGCCATGGCAATACAA
AATGCCCATGAAAAGAAGCTGACCCTCAGTCAAATTTATCAGTACGTCGCTGATAATTTC
CCTTTCTATAAGAAGAGCAAGGCTGGGTGGCAGAACTCCATCCGGCACAACCTCTCTCTC
AACGACTGCTTTAAAAAGATGCCAAGGGACGAAGACGATCCA
>scaffold195/101695-102226
CCACGCCTACTCATAGTGCGCGTGTGTTGATTGGCTGATAG-AACCAACTTCCTGGGTGT
GAGACTGTCAAGTTTGGACTCATAAAATTCAAACT-GTGCCTTGGCAACAAAAGCCAAGT
TGCTTGTGTGCTGCTGTTCC----------------------------------------
------------------------------------------------------------
-----------------------------------------CCCGAGCATGTACCAC---
------------------CAGCGACCTGCCGGCTCCGGCCTTGGAGACTA---CTCCTCT
CCAAACCCTCATCTGTGGTTAAACAGCCCCGGTGTGAAC---------------------
------------TCACCTTTAAAC---CCGTCATACGGATCTCAGAGACAGTTTCTAAGT
GATTCACCTGGATTTGGCGGATGGTGGT------------------CAAGCCAGGAGGAA
TTGT---------TTCGTCCAAATTATTCCTACCCGGCTCTCATCGCCATGGCAATCCAA
AATGCCCATGAAAAGAAGCTGACCCTCAGTCAAATTTATCAGTACGTCGCTGATAATTTC
CCTTTCTATAAGAAGAGCAAGGCTGGGTGGCAGAACTCCATCCGGCACAACCTCTCTCTC
AACGACTGCTTTAAAAAGATGCCAAGGGACGAGGACGATCCA
